# Supplementary material for: Adult Neural Stem Cells from Midbrain Periventricular Regions Show Limited Neurogenic Potential after Transplantation into the Hippocampal Neurogenic Niche
Source: Cells. 2021 Nov 4;10(11):3021. doi: 10.3390/cells10113021 (PMC8616334; doi:10.3390/cells10113021)
Supplement: Supplementary file 1 [file cells-10-03021-s001.zip]

Archive with 1 entries (1 files):
- cells-1437704-supplementary.pdf
